# Supplementary material for: Type-H endothelial cell protein Clec14a orchestrates osteoblast activity during trabecular bone formation and patterning
Source: Commun Biol. 2024 Oct 11;7:1296. doi: 10.1038/s42003-024-06971-3 (PMC11470016; doi:10.1038/s42003-024-06971-3)
Supplement: Supplementary file 4 — Supplementary Data 1 [file 42003_2024_6971_MOESM4_ESM.xlsx]

## Sheet: Figure 2
		B H-type EC %			B L-type EC %			D Vessel length			D Vessel front			G % Blunt buds
		WT	Clec14a-/-		WT	Clec14a-/-		WT	Clec14a-/-		WT	Clec14a-/-		WT	Clec14a-/-
		12	12.4		42.6	45.7		0.426	0.325		638872	918288		44.4444	64.5161
		14	12.2		49.3	48.3		0.525	0.307		966910	638478		57.6923	62.5
		12.1	11.4		51.2	51.9		0.533	0.313		1222445	759964		14.2857	78.5714
		18.3	12.4		28.4	42.9		0.384	0.264		1256443	729475		19.0476	65.3846
		11	7.14		48.4	49.5		0.29	0.284		739252	870415
		25.3	9.28		50.2	59.8		0.379	0.26		990523	477059
		21.4	13		48.1	58.5		0.257	0.202		1202487	349887
		27.7	8.25		49.3	60.5		0.271	0.162		647752	987621
		18	11.8		49.4	57.7		0.272	0.201		959490	583025
			11.4			58.6		0.197	0.198		704887	386482
								0.377	0.186		520291	954637
								0.342	0.141		949797	602922

## Sheet: Figure 3
	B Metaphysis			B Disphysis			C Osx+ cells chord length			E Col1 % area coverage metsphysis			E Col1 % area coverage diaphysis			F Col1 chord extent
	WT	Clec14a-/-		WT	Clec14a-/-		WT	Clec14a-/-		WT	Clec14a-/-		WT	Clec14a-/-		WT	Clec14a-/-
	0.00180448	0.00176866		0.00024903	0.00070403		381.938	531.69		9.79	13.08		1.27	2.21		458.66	590.33
	0.00120915	0.00205		6.447e-05	0.00120034		273.796	509.737		12.97	10.22		4.2	2.36		559.33	671.66
	0.00187187	0.00228515		0.00024868	0.00086635		320.298	406.573		11.31	10.38		2.16	2.75		576	680
		0.00209702			0.00108063		231.06	583.472		9.8	13.84		1.89	5.68		589.66	671.66
										10.25	8.55		3.56	6.88		458.66	680
										7.99			1.93			559.33
										9.75			0.89			576

## Sheet: Figure 4
	B Mouse weight									C Tibia length									D PGP TFJ tibia length									F Metatarsal length increase							H BV/TV%									H Tb.N
	2 weeks		4 weeks		8 weeks		30 weeks			2 weeks		4 weeks		8 weeks		30 weeks			2 weeks		4 weeks		8 weeks		30 weeks			3 days		5 days		7 days			4 weeks		8 weeks		12 weeks		30 weeks			4 weeks		8 weeks		12 weeks
	WT	Clec14a-/-	WT	Clec14a-/-	WT	Clec14a-/-	WT	Clec14a-/-		WT	Clec14a-/-	WT	Clec14a-/-	WT	Clec14a-/-	WT	Clec14a-/-		WT	Clec14a-/-	WT	Clec14a-/-	WT	Clec14a-/-	WT	Clec14a-/-		124.349	120.451	136.21	146.596	142.319	158.463		WT	Clec14a-/-	WT	Clec14a-/-	WT	Clec14a-/-	WT	Clec14a-/-		WT	Clec14a-/-	WT	Clec14a-/-	WT	Clec14a-/-
	6.2	6.5	19.3	20.8	26.3	25.5	31.3	35.2		11.55	11.55	15.16	15.7	17.02	17.36	17.55	18.75		6.6825	7.614	7.6275	8.64	9.5175	8.775	9.5715	9.882		119.501	110.058	138.474	153.477	140.851	150.796		4.015	9.3997	8.2429	9.2274	23.375	23.452	8.6843	7.5092		0.8172	1.867	1.697	1.9662	2.677	2.9784
	5.7	6.8	20.3	20.5	26.3	26.1	35.8	33.6		10.88	10.88	16.12	16.69	17.12	17.54	18.52	18.3		6.5205	7.2495	7.668	8.802	9.099	9.045	9.693	9.6795		109.694	126.829	121.267	141.875	123.545	163.127		3.5465	10.051	7.2591	8.1004	29.946	15.171	8.0904	6.6693		0.7849	1.8761	1.5261	1.8263	3.025	2.1352
	6.2	6.9	20.5	19.2	26.2	26	35.3	32.8		11.605	11.605	16.08	16.08	17.27	17.82	17.7	16.84		6.5205	7.668	7.9785	8.91	9.234	8.8425	9.5985	9.99		114.24	135.429	121.266	151.147	131.579	152.008		3.6583	9.7124	4.6271	9.541	25.439	17.361	6.5345	6.3085		0.7396	1.9424	1.1294	2.0627	2.9685	2.4942
	6.6	6.9	21.7	20.9	27	27.2	36.9	30.8		11.23	11.23	16.08	16.14	17.02	17.44	18.17	18.55		6.453	7.6275	8.046	8.5995	9.2745	9.099		9.907		117.967	125.114	123.057	144.788	129.61	155.57		4.3086	5.5748	3.351	9.4136	24.961	12.822		7.1264		0.8998	1.2619	0.81809	2.0799	2.8176	1.8447
	6	6.3	19.7	22.9	25.3	24	36.7	37.5		11.44	11.44		16.11	16.72	17.81	17.64	19.33			7.3845								119.135	128.304	135.406	143.751	136.424	142.356			8.403				19.99					1.639				2.625
	6.5	4.7	21	21.6	25.8	22.6	36.5	36.2		11.095	11.095		16.44	17.28	17.55	17.44	19.62											115.829	120.655	131.632	133.16	132.814	150.591
	6.8	6.3	19.8	23.9			37.4	34.8		12.08	12.08		16.74	17.22	16.69	18.1	18.47											112.2	121.095	145.073	159.617	153.927	142.446
	6.2	5.5	19.4							10.785				17.15	17.56	17.39	19.29											117.797	126.373	117.951	145.495	137.032	160.507
	6.9	7.9	20.1							8.735				16.57	16.15	18.36	18.85											120.054	120.43	130.284	137.107	164.702	149.421
	6.8	6.3	17.9							8.96				15.7	17.3	17.7	19.05											126.477	132.129	125.063	149.95	166.799	150.622
	6.8	6.7	20.3							9.235				14.91	16.46	16.41	19.17											115.182	117.258	136.385	142.27	165.477	147.734
	7.5	7	17							8.625				15.7	17.29	18.4	18.89											118.404	127.754	149.671	144.081	143.848	151.129
	7.9	6.3	21.2							7.99				16.57	16.96													116.835	118.971	130.312	138.077	141.935
	7.3	6.6								9.435					17.81													113.166	123.013	136.175	144.079	140.149
	7.6	7.5								9.58					17.15													119.779	131.329	129.193	149.021	147.594
	6.1	7.6								10.235					17.38													123.891		134.463		147.672
	5.9	7.8								10.36					17.53													119.643		136.548		144.324
	5.6	6.5								10.105																		129.528		155.733		147.612
	6.2																											123.274		134.196		168.042
	6.8																											116.299		141.508		142.284
	5.6																											135.605		136.77		157.024
	4.3																											105.263		130.277		150.86
	6.9																											127.017		121.905		132.994
	6.7																											113.155		135.849		147.995
	7.3																											121.728		142.17		134.094
	6.8																											119.506		138.359		132.541
	7.3																											113.01		123.493		161.619
																												119.111		128.176		147.028
																												115.713		136.231		158.967
																												122.384		133.772		164.099
																												118.118		147.001		148.205
																												127.234		122.958		138.552
																												112.745		147.851		142.641
																														132.131		138.555
																														130.267		175.204
																														139.465		149.738
																														135.875		142.165
																														130.369		140.677
																														128.999
[truncated: 26 more columns]

## Sheet: Figure 5
		F PCR
		Col1a1		Ibsp		Bglap
		WT	Clec14a-/-	WT	Clec14a-/-	WT	Clec14a-/-
		138.141	150.644	0.92659	1.41942	0.63069	1.16473
		173.045	204.364	1.13288	1.16276	0.97603	1.07923
		178.527	191.341	0.89639	1.56374	0.93303	1
		162.017	194.012	0.76049	1.6077	0.68302	1.36604
		144.007		1.13288	1.72382	0.52304	1.36604
		146.018		0.8179		0.63728
		102.537		1.06437		0.31317

## Sheet: Figure 6
	A BV/TV%				A Tb.N				A Tb.Th				A Tb.Sp
	PBS	C2	C4		PBS	C2	C4		PBS	C2	C4		PBS	C2	C4
	11.222	7.8251	10.694		2.1531	1.7814	2.4038		0.0521	0.0439	0.0445		0.232	0.2166	0.2121
	10.019	8.1886	10.84		2.1989	1.8927	2.241		0.0456	0.0433	0.0484		0.208	0.2176	0.2059
	9.1089	7.8504	12.88		2.0558	1.9073	2.5809		0.0443	0.0412	0.0499		0.2103	0.2072	0.1995
	7.6103	12.441	12.362		1.7531	2.5699	2.485		0.0434	0.0484	0.0497		0.2273	0.1963	0.2053
	9.8032	9.2504	14.072		2.3494	1.97	2.838		0.0417	0.047	0.0496		0.1844	0.2191	0.2023
	10.313		13.543		2.2392		2.7496		0.0461		0.0493		0.2163		0.1896
	B Alpl PCR
		WT undifferentiated						Clec14a-/- undifferentiated						WT differentiated						Clec14a-/- differentiated
Day	4	0.0068	0.00278	0.00641	0.00286	0.00187	0.00327	0.00349	0.00576	0.00354	0.00416	0.00391	0.00317	0.00635	0.00921	0.0193	0.01006	0.00602	0.01839	0.04145	0.02865	0.02035	0.02906	0.01423	0.01686
	8	0.00415	0.00134	0.00249	0.00292	0.00103	0.00186	0.00462	0.00296	0.00196	0.00372	0.00195	0.00144	0.0114	0.00488	0.02264	0.00763	0.00407	0.02005	0.01124	0.01391	0.01721	0.00969	0.01252	0.01287
	12	0.00342	0.00083	0.00227	0.0005			0.00252	0.00316	0.00199	0.00208	0.00246	0.00143	0.02029	0.03406	0.01323	0.02352			0.02021	0.01746	0.01115	0.01413	0.01541
C ALPL ELISA P0
		WT undifferentiated						Clec14a-/- undifferentiated						WT differentiated						Clec14a-/- differentiated
Day	0	0.105	0.087	0.11				0.086	0.078	0.085				0.072	0.075	0.09				0.08	0.07	0.079
	6	0.448	0.496	0.448	0.460667	0.358333		0.438	0.431	0.513	0.454667	0.691333	0.5005	0.774	0.8675	0.862	0.644667	0.571		0.803	0.654	1.552	1.609	1.53	1.853
	8	0.156	0.146	0.112	0.410667	0.471333	0.454667	0.111	0.112	0.14	0.368333	0.343	0.361333	0.269	0.284	0.254	1.94033	0.893333	0.905	0.382	0.31	0.622	3.279	1.12	1.565
	10	0.152	0.271	0.063	1.02			0.111	0.201	0.062	0.356333			0.325	0.627	0.385	1.30167			0.572	0.491	0.427	2.193
C ALPL ELISA P0
		WT undifferentiated								Clec14a-/- undifferentiated							WT differentiated								Clec14a-/- differentiated
Day	0	0.543	0.479	0.444	0.377	0.098	0.139	0.074	0.114	0.62	0.62	0.52	0.088	0.073	0.122	0.087	0.543	0.479	0.444	0.377	0.089	0.075	0.128	0.088	0.62	0.62	0.52	0.079	0.106	0.089	0.087
	6	0.395	0.36	0.39	0.26	0.15	0.119	0.144	0.159	0.47	0.42	0.137	0.17	0.154	0.129		3.915	3.58	3.08	1.78	0.906	0.294	2.44	0.552	3.35	3.06	0.712	1.569	0.931	2.044
	8	0.37	0.4	0.57	0.3	0.119	0.151	0.178	0.12	0.45	0.43	0.39	0.166	0.104	0.099	0.176	2.39	2.47	2.7	1.68	3.491	0.418	2.937	3.978	3.99	2.6	3.05	2.308	1.221	2.585	2.014
	10	0.235	0.185	0.317						0.174	0.149	0.157	0.159				3.358	1.648	2.647						2.187	0.829	2.339	3.023
	F Bone nodules
	WT	Clec14a-/-
	2.73	17.97
	2.708	23.778
	5.812	11.247
	4.923	14.157
